# Supplementary material for: On the Fragmentation of Ni(II) β-Diketonate-Diamine Complexes as Molecular Precursors for NiO Films: A Theoretical and Experimental Investigation
Source: Molecules. 2024 Jan 30;29(3):642. doi: 10.3390/molecules29030642 (PMC10856068; doi:10.3390/molecules29030642)
Supplement: Supplementary file 1 [file molecules-29-00642-s001.zip]

Archive with 1 entries (1 files):
- molecules-2809094-supplementary.pdf
